# Supplementary material for: Golden Chanterelle or a Gold Mine? Metabolites from Aqueous Extracts of Golden Chanterelle (Cantharellus cibarius) and Their Antioxidant and Cytotoxic Activities
Source: Molecules. 2023 Feb 23;28(5):2110. doi: 10.3390/molecules28052110 (PMC10004332; doi:10.3390/molecules28052110)
Supplement: Supplementary file 1 [file molecules-28-02110-s001.zip]

Archive with 1 entries (1 files):
- molecules-2132298-supplementary.pdf
